# Supplementary material for: The evolutionary maintenance of ancient recombining sex chromosomes in the ostrich
Source: PLoS Genet. 2023 Jun 30;19(6):e1010801. doi: 10.1371/journal.pgen.1010801 (PMC10343094; doi:10.1371/journal.pgen.1010801)
Supplement: S1 Table — (XLSX) [file pgen.1010801.s001.xlsx]

## Sheet: Sheet1
S1 Table. Median read coverage per sample
Sample	Sex	Autosome*	PAR	SLR
P1878_107	Male	35	36	34
P1878_108	Male	31	32	30
P1878_109	Male	34	34	33
P1878_110	Male	39	39	37
P1878_111	Male	37	37	36
P1878_112	Female	27	27	14
P1878_113	Female	27	27	14
P1878_114	Female	25	25	13
P1878_115	Female	34	34	18
P1878_116	Female	30	29	15
* Scaffolds corresponding to chromosome 4 and 5 of chicken.
