# Supplementary material for: The evolutionary maintenance of ancient recombining sex chromosomes in the ostrich
Source: PLoS Genet. 2023 Jun 30;19(6):e1010801. doi: 10.1371/journal.pgen.1010801 (PMC10343094; doi:10.1371/journal.pgen.1010801)
Supplement: S2 Table — (XLSX) [file pgen.1010801.s002.xlsx]

## Sheet: Sheet1
S2 Table. List of Z-linked scaffolds in ostrich assembly
Order	Scaffold	Start	End	Orientation*	Z segment
1	superscaffold26	1	25310599	+	PAR
2	superscaffold54	1	16379243	-	PAR
3	superscaffold35	1	4625539	+	PAR
4	superscaffold36	3524263	9394175	-	PAR
5	superscaffold36	1	3516673	-	SLR
6	Superscaffold62	1	2917291	+	SLR
7	Superscaffold67	1	5300260	+	SLR
8	Superscaffold69-1	1	5978518	+	SLR
9	Superscaffold93	1	4983591	+	SLR
10	Superscaffold63	1	1692925	+	SLR
11	Superscaffold88	1	624114	+	SLR
12	Superscaffold83	1	782506	+	SLR
13	Superscaffold92	1	2882843	+	SLR
* In converting scaffold coordinates to Z chromosome coordinates, corrections made previously by the genetic map of ostrich Z chromosome were applied (Yazdi and Ellegren 2018 [1]).
References
1. Yazdi, H. P., and H. Ellegren, 2018 A Genetic Map of Ostrich Z Chromosome and the Role of Inversions in Avian Sex Chromosome Evolution. Genome Biol Evol 10: 2049-2060.
