# Supplementary material for: The evolutionary maintenance of ancient recombining sex chromosomes in the ostrich
Source: PLoS Genet. 2023 Jun 30;19(6):e1010801. doi: 10.1371/journal.pgen.1010801 (PMC10343094; doi:10.1371/journal.pgen.1010801)
Supplement: S3 Table — (XLSX) [file pgen.1010801.s003.xlsx]

## Sheet: Sheet1
S3 Table. List of putative gametologous genes and their coordinates along the SLR Z-scaffolds and W-linked scaffolds
ENSEMBL ID	Gene Name	Z Scaffold	Z Start	Z End	W Scaffold	W Start	W End	M/F coverage
ENSTGUT00000000514	C9orf21	superscaffold36	1788606	1792679	scaffold203	10884	14833	0.02816901
ENSGALT00000020614	HABP4_CHICK	superscaffold36	1719094	1732665	scaffold203	67083	79651	0.02816901
ENSTGUT00000000513	-	superscaffold36	1880178	1881689	scaffold264	690	2200	0.02739726
ENSTGUT00000000608	FBP1	superscaffold36	921180	931021	scaffold314	117159	126352	0.01369863
ENSTGUT00000000624	-	superscaffold36	842284	847054	scaffold314	174615	179404	0.01369863
ENSTGUT00000000640	DAPK1	superscaffold36	798008	839989	scaffold314	181673	223302	0.01369863
ENSTGUT00000000649	ZCCHC6	superscaffold36	334747	362455	scaffold463	113012	141711	0.02777778
ENSTGUT00000000655	ISCA1	superscaffold36	320292	324853	scaffold463	98654	103240	0.02777778
ENSTGUT00000003152	GOLM1	superscaffold36	256677	285418	scaffold463	38210	65833	0.02777778
ENSTGUT00000003353	RASEF	superscaffold62	443142	457178	scaffold178	14614	38043	0.04054054
ENSGALT00000024483	VPS13A	superscaffold62	2420430	2509228	scaffold240	71680	106174	0.01369863
ENSTGUT00000003277	HNRNPK	superscaffold62	86100	99688	scaffold283	382	10050	0.01470588
ENSTGUT00000003280	C9orf64	superscaffold62	103644	109874	scaffold283	12771	18844	0.01470588
ENSGALT00000020555	KIF27	superscaffold62	112435	135396	scaffold283	21389	52624	0.01470588
ENSGALT00000020552	GKAP1	superscaffold62	145597	145597	scaffold283	71647	79617	0.01470588
ENSTGUT00000003504	TLE4	superscaffold62	1490891	1557862	scaffold466	96536	159026	0.02739726
ENSGALT00000020549	UBQLN1	superscaffold62	181365	196348	scaffold525	4864	17787	0.01369863
ENSGALT00000020546	C9orf103	superscaffold62	203097	207596	scaffold525	24637	31377	0.01369863
ENSTGUT00000003340	FRMD3	superscaffold62	284180	359932	scaffold178	125308	216669	0.04054054
ENSTGUT00000001539	NCBP1	superscaffold63	477847	506168	scaffold624	1451	36130	0.02531646
ENSTGUT00000004499	SLC24A2	superscaffold67	3954628	4061607	scaffold102	81330	147018	0.02739726
ENSGALT00000038212	SMC5_CHICK	superscaffold67	2518252	2558231	scaffold125	66800	106965	0.02777778
ENSTGUT00000000789	OSTF1	superscaffold67	610995	616961	scaffold207	256191	266103	0.02777778
ENSTGUT00000000797	C9orf41	superscaffold67	641384	660536	scaffold207	286497	306167	0.02777778
ENSTGUT00000004584	ADFP	superscaffold67	4231042	4236569	scaffold246	94414	105368	0.02777778
ENSTGUT00000005168	KIAA2026-2	superscaffold69-1	3482980	3487273	scaffold291	151884	156161	0.01388889
ENSGALT00000024250	KIAA1432	superscaffold69-1	3564890	3587369	scaffold291	106828	140009	0.01388889
ENSGALT00000024273	UHRF2	superscaffold69-1	3275593	3347157	scaffold291	24556	81667	0.01388889
ENSTGUT00000005396	CDC37L1	superscaffold69-1	3916088	3923685	scaffold414	46484	53076	0.02816901
ENSTGUT00000004855	NFIB	superscaffold69-1	52601	110631	scaffold432	126702	260445	0.06849315
ENSTGUT00000001346	TXN	superscaffold69-1	4788534	4791917	scaffold502	2761	8372	0.1417323
ENSGALT00000037626	KIAA1958	superscaffold69-1	5439381	5440428	scaffold67	140868	160970	0.08571429
ENSTGUT00000005164	KIAA2026-1	superscaffold69-1	3440603	3449429	scaffold916	27771	34605	0.01408451
ENSTGUT00000000103	RNF38	superscaffold83	569900	586906	scaffold615	108007	151549	0.02816901
ENSTGUT00000007446	-	superscaffold88	14526	15323	scaffold1066	1733	2530	0.006896552
ENSGALT00000008658	WDR32	superscaffold88	1	4676	scaffold292	308329	336413	0.02777778
ENSGALT00000024821	THAP1	superscaffold93	4168087	4172235	scaffold292	5551	10702	0.02777778
ENSTGUT00000000207	-	superscaffold93	4295589	4300382	scaffold292	66659	71070	0.02777778
ENSTGUT00000000280	KCMF1	superscaffold93	3986591	4008506	scaffold545	116822	139886	0.01492537
ENSTGUT00000000273	HOOK3	superscaffold93	4031042	4095785	scaffold545	17738	98117	0.01492537
ENSGALT00000037781	NRG1_CHICK	superscaffold93	3680861	3826014	scaffold589	43831	67078	0.02777778
ENSGALT00000024915	ZNF462	superscaffold93	2174719	2224238	scaffold687	106471	129567	0.02857143
