# Supplementary material for: The evolutionary maintenance of ancient recombining sex chromosomes in the ostrich
Source: PLoS Genet. 2023 Jun 30;19(6):e1010801. doi: 10.1371/journal.pgen.1010801 (PMC10343094; doi:10.1371/journal.pgen.1010801)
Supplement: S4 Table — (XLSX) [file pgen.1010801.s004.xlsx]

## Sheet: Sheet1
S4 Table. Change-point analysis for population scaled recombination rate along the Z chromosome
Estimated breakpoints		Estimate			Standard Error (Std. Error)
psi1.x		14643929			506422.3
psi2.x		48098894			687280.4
psi3.x		53559554			760921.9
Coefficients of the linear terms
	Estimate		Std. Error	t value		Pr(>|t|)
(Intercept)	4.725e-01		1.497e-02	31.561		<2e-16 ***
x	-2.988e-08		1.778e-09	-16.809		<2e-16 ***
U1.x	3.582e-08		1.853e-09	19.333		NA
U2.x	-3.897e-08		8.005e-09	-4.868		NA
U3.x	3.649e-08		8.019e-09	4.551		NA
Residual standard error: 0.07468 on 525 degrees of freedom
Multiple R-Squared: 0.5833, Adjusted R-squared: 0.5778
